# Supplementary material for: Facilitating analysis and dissemination of proteomics data through metadata integration in MaxQuant
Source: Nat Commun. 2025 Sep 25;16:8421. doi: 10.1038/s41467-025-64089-4 (PMC12462489; doi:10.1038/s41467-025-64089-4)
Supplement: Supplementary file 3 — Supplementary Data 1 [file 41467_2025_64089_MOESM3_ESM.txt]

source name	characteristics[cell type]	characteristics[disease]	characteristics[sex]	characteristics[age]	characteristics[ancestry category]	characteristics[cell line]	characteristics[biological replicate]	characteristics[organism]	characteristics[organism part]	assay name	technology type	comment[fraction identifier]	comment[label]	comment[instrument]	comment[data file]	comment[technical replicate]	comment[tool metadata]	comment[proteomics data acquisition method]	comment[cleavage agent details]	comment[modification parameters]	comment[modification parameters]	comment[modification parameters]	factor value[group]
1 Exp1	not available	lung cancer	not available	not available	not available	not available	1	Homo sapiens	lung	01CPTAC_BCprospective_W_BI_20160911_BL_f01	proteomic profiling by mass spectrometry	1	TMT126	AC=MS:1002732;NT=Orbitrap Fusion Lumos	01CPTAC_BCprospective_W_BI_20160911_BL_f01.raw	1	MaxQuant_v2.7.0.0	AC=MS:1003221;NT=Data-Dependent Acquisition	AC=MS:1001313;NT=Trypsin/P	NT=Oxidation (M);MT=Variable	NT=Acetyl (Protein N-term);MT=Variable	NT=Carbamidomethyl (C);MT=Fixed	not available
1 Exp1	not available	lung cancer	not available	not available	not available	not available	1	Homo sapiens	lung	01CPTAC_BCprospective_W_BI_20160911_BL_f02	proteomic profiling by mass spectrometry	2	TMT126	AC=MS:1002732;NT=Orbitrap Fusion Lumos	01CPTAC_BCprospective_W_BI_20160911_BL_f02.raw	1	MaxQuant_v2.7.0.0	AC=MS:1003221;NT=Data-Dependent Acquisition	AC=MS:1001313;NT=Trypsin/P	NT=Oxidation (M);MT=Variable	NT=Acetyl (Protein N-term);MT=Variable	NT=Carbamidomethyl (C);MT=Fixed	not available
2 Exp1	not available	lung cancer	not available	not available	not available	not available	1	Homo sapiens	lung	01CPTAC_BCprospective_W_BI_20160911_BL_f01	proteomic profiling by mass spectrometry	1	TMT127N	AC=MS:1002732;NT=Orbitrap Fusion Lumos	01CPTAC_BCprospective_W_BI_20160911_BL_f01.raw	1	MaxQuant_v2.7.0.0	AC=MS:1003221;NT=Data-Dependent Acquisition	AC=MS:1001313;NT=Trypsin/P	NT=Oxidation (M);MT=Variable	NT=Acetyl (Protein N-term);MT=Variable	NT=Carbamidomethyl (C);MT=Fixed	not available
2 Exp1	not available	lung cancer	not available	not available	not available	not available	1	Homo sapiens	lung	01CPTAC_BCprospective_W_BI_20160911_BL_f02	proteomic profiling by mass spectrometry	2	TMT127N	AC=MS:1002732;NT=Orbitrap Fusion Lumos	01CPTAC_BCprospective_W_BI_20160911_BL_f02.raw	1	MaxQuant_v2.7.0.0	AC=MS:1003221;NT=Data-Dependent Acquisition	AC=MS:1001313;NT=Trypsin/P	NT=Oxidation (M);MT=Variable	NT=Acetyl (Protein N-term);MT=Variable	NT=Carbamidomethyl (C);MT=Fixed	not available
3 Exp1	not available	lung cancer	not available	not available	not available	not available	1	Homo sapiens	lung	01CPTAC_BCprospective_W_BI_20160911_BL_f01	proteomic profiling by mass spectrometry	1	TMT127C	AC=MS:1002732;NT=Orbitrap Fusion Lumos	01CPTAC_BCprospective_W_BI_20160911_BL_f01.raw	1	MaxQuant_v2.7.0.0	AC=MS:1003221;NT=Data-Dependent Acquisition	AC=MS:1001313;NT=Trypsin/P	NT=Oxidation (M);MT=Variable	NT=Acetyl (Protein N-term);MT=Variable	NT=Carbamidomethyl (C);MT=Fixed	not available
3 Exp1	not available	lung cancer	not available	not available	not available	not available	1	Homo sapiens	lung	01CPTAC_BCprospective_W_BI_20160911_BL_f02	proteomic profiling by mass spectrometry	2	TMT127C	AC=MS:1002732;NT=Orbitrap Fusion Lumos	01CPTAC_BCprospective_W_BI_20160911_BL_f02.raw	1	MaxQuant_v2.7.0.0	AC=MS:1003221;NT=Data-Dependent Acquisition	AC=MS:1001313;NT=Trypsin/P	NT=Oxidation (M);MT=Variable	NT=Acetyl (Protein N-term);MT=Variable	NT=Carbamidomethyl (C);MT=Fixed	not available
4 Exp1	not available	lung cancer	not available	not available	not available	not available	1	Homo sapiens	lung	01CPTAC_BCprospective_W_BI_20160911_BL_f01	proteomic profiling by mass spectrometry	1	TMT128N	AC=MS:1002732;NT=Orbitrap Fusion Lumos	01CPTAC_BCprospective_W_BI_20160911_BL_f01.raw	1	MaxQuant_v2.7.0.0	AC=MS:1003221;NT=Data-Dependent Acquisition	AC=MS:1001313;NT=Trypsin/P	NT=Oxidation (M);MT=Variable	NT=Acetyl (Protein N-term);MT=Variable	NT=Carbamidomethyl (C);MT=Fixed	not available
4 Exp1	not available	lung cancer	not available	not available	not available	not available	1	Homo sapiens	lung	01CPTAC_BCprospective_W_BI_20160911_BL_f02	proteomic profiling by mass spectrometry	2	TMT128N	AC=MS:1002732;NT=Orbitrap Fusion Lumos	01CPTAC_BCprospective_W_BI_20160911_BL_f02.raw	1	MaxQuant_v2.7.0.0	AC=MS:1003221;NT=Data-Dependent Acquisition	AC=MS:1001313;NT=Trypsin/P	NT=Oxidation (M);MT=Variable	NT=Acetyl (Protein N-term);MT=Variable	NT=Carbamidomethyl (C);MT=Fixed	not available
5 Exp1	not available	lung cancer	not available	not available	not available	not available	1	Homo sapiens	lung	01CPTAC_BCprospective_W_BI_20160911_BL_f01	proteomic profiling by mass spectrometry	1	TMT128C	AC=MS:1002732;NT=Orbitrap Fusion Lumos	01CPTAC_BCprospective_W_BI_20160911_BL_f01.raw	1	MaxQuant_v2.7.0.0	AC=MS:1003221;NT=Data-Dependent Acquisition	AC=MS:1001313;NT=Trypsin/P	NT=Oxidation (M);MT=Variable	NT=Acetyl (Protein N-term);MT=Variable	NT=Carbamidomethyl (C);MT=Fixed	not available
5 Exp1	not available	lung cancer	not available	not available	not available	not available	1	Homo sapiens	lung	01CPTAC_BCprospective_W_BI_20160911_BL_f02	proteomic profiling by mass spectrometry	2	TMT128C	AC=MS:1002732;NT=Orbitrap Fusion Lumos	01CPTAC_BCprospective_W_BI_20160911_BL_f02.raw	1	MaxQuant_v2.7.0.0	AC=MS:1003221;NT=Data-Dependent Acquisition	AC=MS:1001313;NT=Trypsin/P	NT=Oxidation (M);MT=Variable	NT=Acetyl (Protein N-term);MT=Variable	NT=Carbamidomethyl (C);MT=Fixed	not available
6 Exp1	not available	lung cancer	not available	not available	not available	not available	1	Homo sapiens	lung	01CPTAC_BCprospective_W_BI_20160911_BL_f01	proteomic profiling by mass spectrometry	1	TMT129N	AC=MS:1002732;NT=Orbitrap Fusion Lumos	01CPTAC_BCprospective_W_BI_20160911_BL_f01.raw	1	MaxQuant_v2.7.0.0	AC=MS:1003221;NT=Data-Dependent Acquisition	AC=MS:1001313;NT=Trypsin/P	NT=Oxidation (M);MT=Variable	NT=Acetyl (Protein N-term);MT=Variable	NT=Carbamidomethyl (C);MT=Fixed	not available
6 Exp1	not available	lung cancer	not available	not available	not available	not available	1	Homo sapiens	lung	01CPTAC_BCprospective_W_BI_20160911_BL_f02	proteomic profiling by mass spectrometry	2	TMT129N	AC=MS:1002732;NT=Orbitrap Fusion Lumos	01CPTAC_BCprospective_W_BI_20160911_BL_f02.raw	1	MaxQuant_v2.7.0.0	AC=MS:1003221;NT=Data-Dependent Acquisition	AC=MS:1001313;NT=Trypsin/P	NT=Oxidation (M);MT=Variable	NT=Acetyl (Protein N-term);MT=Variable	NT=Carbamidomethyl (C);MT=Fixed	not available
7 Exp1	not available	lung cancer	not available	not available	not available	not available	1	Homo sapiens	lung	01CPTAC_BCprospective_W_BI_20160911_BL_f01	proteomic profiling by mass spectrometry	1	TMT129C	AC=MS:1002732;NT=Orbitrap Fusion Lumos	01CPTAC_BCprospective_W_BI_20160911_BL_f01.raw	1	MaxQuant_v2.7.0.0	AC=MS:1003221;NT=Data-Dependent Acquisition	AC=MS:1001313;NT=Trypsin/P	NT=Oxidation (M);MT=Variable	NT=Acetyl (Protein N-term);MT=Variable	NT=Carbamidomethyl (C);MT=Fixed	not available
7 Exp1	not available	lung cancer	not available	not available	not available	not available	1	Homo sapiens	lung	01CPTAC_BCprospective_W_BI_20160911_BL_f02	proteomic profiling by mass spectrometry	2	TMT129C	AC=MS:1002732;NT=Orbitrap Fusion Lumos	01CPTAC_BCprospective_W_BI_20160911_BL_f02.raw	1	MaxQuant_v2.7.0.0	AC=MS:1003221;NT=Data-Dependent Acquisition	AC=MS:1001313;NT=Trypsin/P	NT=Oxidation (M);MT=Variable	NT=Acetyl (Protein N-term);MT=Variable	NT=Carbamidomethyl (C);MT=Fixed	not available
8 Exp1	not available	lung cancer	not available	not available	not available	not available	1	Homo sapiens	lung	01CPTAC_BCprospective_W_BI_20160911_BL_f01	proteomic profiling by mass spectrometry	1	TMT130N	AC=MS:1002732;NT=Orbitrap Fusion Lumos	01CPTAC_BCprospective_W_BI_20160911_BL_f01.raw	1	MaxQuant_v2.7.0.0	AC=MS:1003221;NT=Data-Dependent Acquisition	AC=MS:1001313;NT=Trypsin/P	NT=Oxidation (M);MT=Variable	NT=Acetyl (Protein N-term);MT=Variable	NT=Carbamidomethyl (C);MT=Fixed	not available
8 Exp1	not available	lung cancer	not available	not available	not available	not available	1	Homo sapiens	lung	01CPTAC_BCprospective_W_BI_20160911_BL_f02	proteomic profiling by mass spectrometry	2	TMT130N	AC=MS:1002732;NT=Orbitrap Fusion Lumos	01CPTAC_BCprospective_W_BI_20160911_BL_f02.raw	1	MaxQuant_v2.7.0.0	AC=MS:1003221;NT=Data-Dependent Acquisition	AC=MS:1001313;NT=Trypsin/P	NT=Oxidation (M);MT=Variable	NT=Acetyl (Protein N-term);MT=Variable	NT=Carbamidomethyl (C);MT=Fixed	not available
9 Exp1	not available	lung cancer	not available	not available	not available	not available	1	Homo sapiens	lung	01CPTAC_BCprospective_W_BI_20160911_BL_f01	proteomic profiling by mass spectrometry	1	TMT130C	AC=MS:1002732;NT=Orbitrap Fusion Lumos	01CPTAC_BCprospective_W_BI_20160911_BL_f01.raw	1	MaxQuant_v2.7.0.0	AC=MS:1003221;NT=Data-Dependent Acquisition	AC=MS:1001313;NT=Trypsin/P	NT=Oxidation (M);MT=Variable	NT=Acetyl (Protein N-term);MT=Variable	NT=Carbamidomethyl (C);MT=Fixed	not available
9 Exp1	not available	lung cancer	not available	not available	not available	not available	1	Homo sapiens	lung	01CPTAC_BCprospective_W_BI_20160911_BL_f02	proteomic profiling by mass spectrometry	2	TMT130C	AC=MS:1002732;NT=Orbitrap Fusion Lumos	01CPTAC_BCprospective_W_BI_20160911_BL_f02.raw	1	MaxQuant_v2.7.0.0	AC=MS:1003221;NT=Data-Dependent Acquisition	AC=MS:1001313;NT=Trypsin/P	NT=Oxidation (M);MT=Variable	NT=Acetyl (Protein N-term);MT=Variable	NT=Carbamidomethyl (C);MT=Fixed	not available
10 Exp1	not available	lung cancer	not available	not available	not available	not available	1	Homo sapiens	lung	01CPTAC_BCprospective_W_BI_20160911_BL_f01	proteomic profiling by mass spectrometry	1	TMT131	AC=MS:1002732;NT=Orbitrap Fusion Lumos	01CPTAC_BCprospective_W_BI_20160911_BL_f01.raw	1	MaxQuant_v2.7.0.0	AC=MS:1003221;NT=Data-Dependent Acquisition	AC=MS:1001313;NT=Trypsin/P	NT=Oxidation (M);MT=Variable	NT=Acetyl (Protein N-term);MT=Variable	NT=Carbamidomethyl (C);MT=Fixed	not available
10 Exp1	not available	lung cancer	not available	not available	not available	not available	1	Homo sapiens	lung	01CPTAC_BCprospective_W_BI_20160911_BL_f02	proteomic profiling by mass spectrometry	2	TMT131	AC=MS:1002732;NT=Orbitrap Fusion Lumos	01CPTAC_BCprospective_W_BI_20160911_BL_f02.raw	1	MaxQuant_v2.7.0.0	AC=MS:1003221;NT=Data-Dependent Acquisition	AC=MS:1001313;NT=Trypsin/P	NT=Oxidation (M);MT=Variable	NT=Acetyl (Protein N-term);MT=Variable	NT=Carbamidomethyl (C);MT=Fixed	not available
